# Supplementary material for: On the Nature of the Bonding in Coinage Metal Halides
Source: Molecules. 2022 Jan 13;27(2):490. doi: 10.3390/molecules27020490 (PMC8780489; doi:10.3390/molecules27020490)
Supplement: Supplementary file 1 [file molecules-27-00490-s001.zip]

Archive with 1 entries (1 files):
- molecules-1534263-supplementary.pdf
